# Supplementary material for: Conducting ITO Nanoparticle-Based Aerogels—Nonaqueous One-Pot Synthesis vs. Particle Assembly Routes
Source: Gels. 2023 Mar 25;9(4):272. doi: 10.3390/gels9040272 (PMC10138307; doi:10.3390/gels9040272)
Supplement: Supplementary file 1 [file gels-09-00272-s001.zip]

Archive with 1 entries (1 files):
- gels-2273744-supplementary.pdf
